# Supplementary material for: Characteristics of pulmonary multidrug-resistant tuberculosis patients in Tigray Region, Ethiopia: A cross-sectional study
Source: PLoS One. 2020 Aug 14;15(8):e0236362. doi: 10.1371/journal.pone.0236362 (PMC7428183; doi:10.1371/journal.pone.0236362)
Supplement: S1 Data — (XLSX) [file pone.0236362.s001.xlsx]

## Sheet: Suplementary data
q1 Questionair number	q3 Hospital	q4 Zone	q7a Gene Xert result:MTB detected	q7b Gene Xert result:Rifampicin resistant	D2 Resisdence	D2a Location #	D3 Sex #	D4 Age in years##	D4 AgeQ	D5 Marital status #	D5a If married women greater than 18, number of births or child ##	D5b If married women greater than 18, current condition #	D5b If married women greater than 8,lactating	If married women greater than 18,pregnant	D6 Family size #	D6 family size Q	D7 What is your monthly family income in birr #	D8 What is the highest level of education you have attained at present #	D9 What is your current occupation #	C10a Patient Tb symptoms: Weight loss #	C10b Patient Tb symptoms: Chest pain when breathing or coughing #	C10c Patient Tb symptoms: Coughing up sputum greater than 0 weeks #	C10d Patient Tb symptoms: Hemoptysis #	C10E Patient Tb symptoms: Shortness of breath #	C10F Patient Tb symptoms: Intermittent fever #	C10G Patient Tb symptoms: Night sweats #	C10H Patient Tb symptoms: Loss of appetite #	C10I Patient Tb symptoms: Fatigue and malaise #	C11 When do you start coughing in days ##	C11 CoughQ	T12 type of TB case #	T13 Do you have any history of TB patient in your family #	T14 Do you have any close contact with TB patient or chronically coughing patient #	T16 Have you any close contact with MDR patient #	T18 History of diabetes mellitus #	T19 HIV status #	T20a Nutritional status or Anthropometric measurement: Weight in KG ##.#	T20b Nutritional status or Anthropometric measurement: Height in M #.##	T20c Nutritional statusor Anthropometric measurement: BMI ##.#	T20c BMIQ	B03 Do you have the habit of alcohol taking #	B24 If yes, how many times per week #	B05a What habit do you have: Khat chewing #	B05b What habit do you have: Cigarette smoking #	B06 History of prison #	B27 If yes, for how long days you have been in prison ###	B27 prisonQ	L2 Primary smear ##	L2 PrimscQ
1	4	4	1	1	1	4	1	35	3	1					6	2	1	3	6	1	1	0	1	0	0	0	1	0	60	1	1	0	0	0	0	0	45	1.62	17.15	0	0	0	0	0	0		0	NEGATIVE	0
2	2	2	1	0	2	4	1	49	4	3					1	1	4	1	2	0	1	1	0	1	0	0	0	0	150	2	2	1	1	0	0	0	40	1.65	14.7	0	0	0	0	0	1	240	2	NEGATIVE	0
3	2	2	1	1	1	2	1	25	2	1					2	1	2	3	3	1	1	1	0	1	1	1	1	0	360	2	4	0	0	0	0	0	52	1.7	18	0	1	3	1	1	1	44	1	+2	2
4	5	6	1	1	1	5	1	70	5	2					4	2	4	1	2	1	1	1	0	1	0	1	1	1	60	1	1	0	0	0	0	0	40	1.65	14.7	0	0	0	0	0	0		0	+2	2
5	4	5	1	0	2	5	1	70	5	2					5	2	2	2	2	1	0	1	0	0	1	1	1	0	1080	2	2	0	0	0	0	0	40	1.69	14	0	0	0	0	0	1	12	1	+3	3
6	1	1	1	1	2	1	1	17	1	5					5	2	1	2	5	1	1	1	1	1	1	1	1	1	60	1	1	1	1	0	0	0	45	1.65	16.53	0	0	0	0	0	0		0	NEGATIVE	0
7	1	1	1	1	2	1	2	50	4	4					2	1	1	1	1	1	1	1	1	1	1	1	1	1	90	2	1	0	0	0	0	1	41	1.64	15.24	0	0	0	0	0	0		0	+1	1
8	2	2	1	0	1	7	1	70	5	2					2	1	4	1	2	1	1	1	0	1	0	1	0	0	60	1	3	0	0	0	0	0	43	1.7	14.88	0	0	0	0	0	0		0	NEGATIVE	0
9	2	2	1	0	1	2	2	58	5	1					1	1	1	1	1	1	0	1	0	0	0	1	0	0			1	0	0	0	0	0	38.1	1.5	16.89	0	0	0	0	0	0		0	NEGATIVE	0
10	5	6	1	0	1	6	1	58	5	2					8	2	2	2	3	1	1	1	0	1	1	0	1	1			2	0	0	0	0	0	41	1.65	15.06	0	1	1	0	0	0		0	NEGATIVE	0
11	3	3	1	1	1	3	2	26	2	1					1	1	2	2	3	1	1	0	0	1	1	0	0	0			2	1	1	1	0	1	43	1.52	18.61	1	0	0	0	0	0		0	NEGATIVE	0
12	3	3	1	0	2	3	1	32	2	1					3	1	2	3	6	1	1	1	0	0	0	1	1	0	60	1	1	0	1	0	0	0	47	1.67	16.9	0	1	2	0	0	1	1440	2	NEGATIVE	0
13	3	3	1	0	1	3	2	30	2	2	3	2	2		3	1	2	4	4	1	1	0	0	0	0	1	1	0	720	2	2	0	1	0	0	0	54	1.68	19.13	1	0	0	0	0	0		0	NEGATIVE	0
14	3	3	1	0	1	3	2	22	1	1					8	2	2	3	3	1	1	1	0	0	1	1	1	0	7	1	1	1	1	0	0	0	46	1.62	17.53	0	0	0	0	0	0		0	NEGATIVE	0
15	3	3	1	0	1	3	2	19	1	1					3	1	2	3	4	1	1	1	0	0	0	1	0	0			2	1	1	0	0	1	38	1.58	15.22	0	0	0	0	0	0		0	NEGATIVE	0
16	3	3	1	0	2	3	2	26	2	2					2	1	2	3	1	1	1	0	0	0	0	1	1	0	30	1	1	0	0	0	0	0	49	1.68	17.36	0	0	0	0	0	0		0	NEGATIVE	0
17	3	3	1	1	1	3	1	43	3	2					2	1	2	3	3	1	1	1	0	1	0	1	1	0	7	1	2	1	1	1	0	1	45	1.67	16.14	0	1	2	0	1	0		0	+1	1
18	3	3	1	0	1	3	2	18	1	1					3	1	4	3	5	1	0	0	0	0	0	1	1	1	150	2	1	1	1	0	0	0	55	1.68	19.49	1	0	0	0	0	0		0	+2	2
19	6	7	1	0	2	7	1	60	5	4					3	1	1	1	2	1	1	1	0	1	1	1	1	1			1	0	1	0	0	0	40	1.78	12.62	0	0	0	0	0	0		0	NEGATIVE	0
20	6	7	1	1	1	7	2	43	3	1					1	1	4	1	6	1	1	1	1	1	1	1	1	1	240	2	2	0	0	0	0	1	29	1.7	10.03	0	0	0	0	0	0		0	NEGATIVE	0
21	4	5	1	0	1	5	1	27	2	1					4	2	1	2	6	0	1	0	0	1	0	1	0	0	10	1	2	1	1	0	0	0	43	1.73	14.37	0	1	3	1	1	1	240	2	NEGATIVE	0
22	6	7	1	0	2	7	2	30	2	1					2	1	2	3	4	1	1	1	0	1	0	1	1	0	14	1	1	0	0	0	0	1	47	1.58	18	0	0	0	0	0	0		0	NEGATIVE	0
23	2	2	1	1	2	5	2	33	2	2	4	1		1	5	2	1	2	1	1	1	1	0	1	0	1	1	1	10800	2	1	1	1	0	0	0	45	1.55	18.73	1	0	0	0	0	0		0	NEGATIVE	0
24	2	2	1	1	1	2	2	22	1	1					1	1	3	2	3	0	0	1	0	0	0	0	0	0	360	2	2	0	0	0	0	0	50	1.5	22.22	1	1	2	0	1	0		0	NEGATIVE	0
25	6	7	1	1	1	7	1	25	2	1					1	1	1	2	2	1	1	1	0	0	1	1	1	0	60	1	1	0	0	0	0	0	48	1.84	14	0	1	1	0	0	0		0	+3	3
26	5	6	1	0	1	6	1	40	3	2					7	2	4	1	2	1	1	1	0	1	0	1	1	0			1	0	0	0	0	0	58.5	1.71	20	1	1	2	0	0	0		0	NEGATIVE	0
27	6	7	1	1	1	7	2	23	1	2	3				4	2	1	2	1	1	1	1	1	1	1	1	1	1	90	2	1	0	0	0	0	0	38	1.6	14.8	0	0	0	0	0	0		0	SCANT	4
28	2	2	1	0	2	5	2	70	5	3					8	2	2	1	2	1	1	1	0	0	1	1	0	0	30	1	1	0	0	0	0	0	37	1.35	20.3	1	0	0	0	0	0		0	+2	2
29	6	7	1	1	1	7	2	40	3	1					1	1	2	1	3	0	1	1	0	0	1	1	1	0	120	2	1	0	0	0	0	0	60	1.53	25.63	1	0	0	0	0	0		0	NEGATIVE	0
30	2	2	1	0	1	2	1	25	2	1					6	2	3	3	3	1	1	1	0	0	0	0	1	0	30	1	1	0	0	0	0	0	45	1.6	17.58	0	1	1	1	0	0		0	+3	3
31	2	2	1	0	1	2	2	20	1	1					5	2	1	3	6	1	1	1	0	0	1	1	1	0	14	1	1	0	0	0	0	0	57	1.65	20.94	1	0	0	0	0	0		0	+3	3
32	1	2	1	0	1	1	1	29	2	1					2	1	1	3	3	1	1	1	1	1	1	1	1	1	60	1	1	0	0	0	0	0	42.5	1.77	13.56	0	1	3	1	1	0		0	+3	3
33	5	6	1	0	1	6	1	28	2	1					1	1	4	2	6	1	1	1	0	1	0	1	1	0	60	1	1	0	0	0	0	0	54.5	1.7	18.86	1	1	2	0	0	0		0	+2	2
34	3	3	1	0	2	3	1	80	5	2					5	2	3	1	2	1	0	1	0	1	0	0	0	0			1	0	0	0	0	0	41	1.64	15.24	0	1	3	0	0	0		0	NEGATIVE	0
35	5	6	1	0	1	7	2	29	2	2	2				2	1	4	1	2	1	1	1	0	1	1	1	1	1	60	1	1	0	0	0	0	0	41	1.53	17.51	0	0	0	0	0	0		0	+3	3
36	5	6	1	0	2	6	1	72	5	2					7	2	4	1	2	1	1	1	0	1	1	1	1	1	60	1	2	0	0	0	0	0	40.5	1.65	14.88	0	0	0	0	0	0		0	+3	3
37	4	5	1	0	2	5	2	50	4	2	2				5	2	2	2	1	1	0	1	0	0	0	0	1	0	30	1	2	0	0	0	0	0	47	1.65	17.26	0	0	0	0	0	0		0	+3	3
38	4	5	1	0	2	5	1	24	1	2					1	1	1	1	6	1	1	1	0	1	0	0	0	0	150	2	1	1	1	0	0	0	40	1.6	15.63	0	1	1	0	0	0		0	+1	1
39	5	6	1	0	1	6	1	40	3	2					7	2	4	2	2	1	0	1	0	0	1	1	1	1	360	2	1	0	0	0	0	0	44.6	1.68	15.8	0	0	0	0	0	1	4	1	+1	1
40	2	2	1	0	2	4	1	20	1	1					6	2	4	3	5	0	1	1	0	0	0	0	1	0	14	1	1	0	0	0	1	0	50	1.6	19.53	1	0	0	0	0	0		0	+3	3
41	5	6	1	0	2	6	2	32	2	4	8				4	2	4	1	1	1	1	1	0	0	1	1	1	1	90	2	1	0	0	0	0	0	31.5	1.52	13.63	0	0	0	0	0	0		0	SCANT	4
42	2	2	1	0	1	4	2	25	2	2					2	1	3	4	4	1	1	1	0	1	1	1	1	0			1	0	0	0	0	0	45	1.6	17.58	0	0	0	0	0	0		0	NEGATIVE	0
43	2	2	1	1	1	7	1	24	1	2					3	1	1	3	3	0	1	1	1	1	1	1	1	0	14	1	1	1	1	1	0	0	51	1.68	18.07	0	1	3	0	0	0		0	+1	1
44	2	2	1	0	2	3	2	60	5	2	7				1	1	2	1	2	1	1	1	0	1	1	1	1	0			1	0	0	0	0	0	50	1.52	21.64	1	0	0	0	0	0		0	NEGATIVE	0
45	1	1	1	0	1	1	1	37	3	3					3	1	4	1	6	1	1	1	0	1	1	1	1	1	90	2	2	0	0	0	0	1	40	1.6	15.63	0	0	0	0	0	0		0	+3	3
46	1	1	1	0	2	1	1	23	1	4					1	1	1	3	3	1	1	1	0	1	1	0	0	1	150	2	1	0	0	0	0	0	55	1.6	21.48	1	1	1	1	0	0		0	NEGATIVE	0
47	1	1	1	0	1	1	1	25	2	1					2	1	3	1	3	1	1	0	0	0	1	1	0	0	120	2	1	0	0	0	0	0	55.1	1.7	19.03	1	1	3	0	0	0		0	+1	1
48	1	1	1	0	1	1	1	60	5	2					4	2	2	1	2	1	1	1	1	1	1	1	1	1	90	2	1	0	0	0	0	0	54	1.75	17.63	0	1	2	0	0	0		0	NEGATIVE	0
49	1	1	1	0	1	1	1	24	1	1					1	1	2	2	2	1	1	1	0	0	1	1	1	0	30	1	1	1	1	0	0	1	50	1.64	18.59	1	1	4	0	0	0		0	+2	2
50	1	1	1	0	2	1	1	36	3	2					5	2	2	1	3	1	1	1	0	1	0	1	1	0	30	1	1	0	0	0	0	0	56	1.7	19.38	1	1	3	1	1	0		0	+3	3
51	1	1	1	0	2	1	1	27	2	1					6	2	2	3	3	1	1	1	0	1	1	0	1	0	180	2	1	0	0	0	0	0	48	1.8	14.81	0	1	3	0	0	0		0	+2	2
52	2	2	1	0	2	4	1	24	1	1					1	1	1	1	2	1	1	1	0	1	1	0	1	0	120	2	1	0	0	0	0	0	51	1.7	17.65	0	1	1	0	0	0		0	NEGATIVE	0
53	3	3	1	0	1	3	1	54	4	2					3	1	2	2	4	1	1	0	0	1	0	1	1	0	730	2	1	0	0	0	0	0	43	1.66	15.6	0	1	3	0	1	0		0	+3	3
54	2	2	1	0	1	2	1	23	1	1					5	2	3	3	4	1	1	1	0	0	0	1	0	0	180	2	1	1	1	0	0	0	46	1.5	20.44	1	0	0	0	0	0		0	+1	1
55	2	2	1	0	1	3	2	40	3	4					1	1	4	1	6	1	1	0	0	0	0	0	1	0	364	2	1	0	0	0	0	0	40	1.55	16.65	0	0	0	0	0	0		0	NEGATIVE	0
56	2	2	1	0	1	4	1	28	2	2					4	2	2	1	2	1	1	1	0	1	1	1	1	0	300	2	1	1	1	0	0	0	57	1.58	22.83	1	1	3	0	0	1	7	1	NEGATIVE	0
57	2	2	1	0	1	4	2	20	1	1					1	1	1	3	2	0	0	1	0	0	0	0	0	0	14	1	2	0	0	0	0	0	45	1.55	18.73	1	0	0	0	0	0		0	NEGATIVE	0
58	1	1	1	0	2	1	1	22	1	1					4	2	4	2	6	0	0	0	0	0	0	0	0	0	180	2	4	0	0	0	0	0	58	1.6	22.66	1	0	0	1	1	0		0	NEGATIVE	0
59	4	5	1	0	1	5	1	60	5	4					3	1	2	3	4	0	0	1	0	0	0	0	0	0	240	2	2	0	0	0	0	1	57	1.65	20.94	1	0	0	0	0	0		0	NEGATIVE	0
60	3	3	1	1	1	3	2	25	2	2					3	1	2	3	1	1	0	0	0	1	0	0	1	0	730	2	2	0	0	0	0	0	55	1.56	22.6	1	0	0	0	0	0		0	+1	1
61	1	1	1	0	2	1	1	33	2	1					6	2	4	3	6	1	1	1	0	1	0	0	1	1	30	1	1	0	0	0	0	1	48	1.67	17.21	0	1	3	0	0	1	365	2	+1	1
62	2	2	1	1	1	5	1	60	5	3					5	2	2	1	2	1	1	1	0	0	1	1	1	0	365	2	2	1	0	0	0	0	42	1.7	14.53	0	0	0	0	0	0		0	+3	3
63	1	1	1	1	1	1	2	35	3	4					3	1	1	1	3	1	1	1	0	1	1	1	1	0	60	1	1	0	0	0	0	1	29	1.45	13.79	0	0	0	0	0	0		0	+3	3
64	2	2	1	0	1	2	1	43	3	4					1	1	4	1	3	1	1	1	0	1	0	1	1	1	30	1	1	0	1	0	1	0	58	1.65	21.3	1	1	1	0	1	0		0	NEGATIVE	0
65	3	3	1	0	2	3	2	30	2	1					3	1	2	2	3	1	1	1	0	1	1	1	0	0	730	2	4	0	0	0	0	0	33	1.62	12.57	0	0	0	0	0	0		0	+3	3
66	3	3	1	0	1	3	1	27	2	1					1	1	2	2	3	1	1	0	0	0	0	1	1	0	30	1	1	0	0	0	0	0	52	1.72	17.58	0	1	3	0	0	1	548	2	+2	2
67	3	3	1	0	1	3	2	22	1	1					2	1	2	3	3	1	1	1	0	0	0	1	1	0	120	2	1	1	1	0	0	1	35	1.6	13.67	0	0	0	0	0	0		0	+2	2
68	1	1	1	0	2	1	1	45	4	4					1	1	4	3	2	1	1	1	1	1	1	1	1	1	30	1	1	0	0	0	0	1	45	1.5	20	1	0	0	0	0	0		0	NEGATIVE	0
69	5	6	1	0	1	6	1	67	5	2					4	2	4	1	2	1	1	1	0	1	1	1	1	1	90	2	1	0	0	0	0	0	48.5	1.52	20.99	1	0	0	0	0	0		0	+3	3
70	5	6	1	0	2	6	1	47	4	2					8	2	3	2	4	1	1	1	0	0	1	1	1	0	730	2	2	1	0	1	0	0	48	1.76	15.5	0	0	0	0	0	0		0	+3	3
71	2	2	1	0	1	2	1	27	2	1					1	1	2	2	3	1	1	1	0	1	1	1	0	1	365	2	2	0	0	0	0	0	52	1.72	17.58	0	0	0	0	0	1	20	1	+3	3
72	2	2	1	0	1	3	1	36	3	1					8	2	2	2	4	1	1	1	0	1	0	1	0	0	30	1	4	0	0	0	0	0	47	1.73	15.7	0	1	1	0	0	0		0	+2	2
73	1	1	1	0	2	1	1	30	2	1					4	2	2	1	2	1	1	1	0	0	0	1	1	1	30	1	1	0	0	0	0	1	44	1.5	19.56	1	1	1	1	1	1	7	1	NEGATIVE	0
74	2	2	1	0	2	3	2	27	2	1					1	1	1	3	3	1	0	1	0	0	0	0	1	0	365	2	2	0	0	0	0	0	33	1.5	14.67	0	0	0	0	0	0		0	+1	1
75	2	2	1	0	1	2	1	30	2	1					1	1	3	3	3	0	1	1	1	0	0	0	0	0	14	1	1	1	0	1	0	0	52	1.6	20.31	1	0	0	0	0	0		0	NEGATIVE	0
76	2	2	1	0	2	4	2	35	3	2	5				7	2	4	2	2	1	1	1	0	1	0	1	1	0	14	1	1	0	0	0	0	0	51	1.54	21.5	1	0	0	0	0	0		0	+3	3
76	3	3	1	0	1	3	1	36	3	1					6	2	4	4	5	1	0	0	0	0	1	0	0	0	14	1	1	0	0	0	0	0	47	1.68	16.65	0	1	3	1	0	0		0	NEGATIVE	0
78	5	6	1	0	2	6	1	38	3	1					1	1	4	2	6	1	1	1	0	1	0	1	1	0	60	1	1	0	0	0	0	0	49	1.71	16.76	0	0	0	0	0	0		0	NEGATIVE	0
79	3	3	1	0	2	3	1	85	5	2					3	1	3	1	2	1	1	0	0	0	0	1	1	0	14	1	2	1	1	0	0	0	52	1.66	18.87	1	1	3	0	0	0		0	+3	3
80	3	3	1	0	1	3	1	30	2	2					3	1	3	4	4	1	1	0	0	0	0	1	0	0	30	1	1	0	0	0	0	0	57	1.76	18.4	0	1	3	0	0	0		0	+1	1
81	3	3	1	0	1	3	2	28	2	1					1	1	2	3	3	1	1	0	0	1	0	1	0	0	270	2	1	0	0	0	0	0	54	1.64	20.08	1	0	0	0	0	1	7	1	+3	3
82	5	6	1	0	2	6	2	15	1	5					6	2	4	3	5	0	0	1	0	1	0	0	1	0	90	2	1	1	1	0	0	0	37	1.65	13.59	0	0	0	0	0	0		0	+3	3
83	2	2	1	0	2	1	1	19	1	1					6	2	4	3	6	1	0	1	0	1	1	1	0	1	42	1	1	0	0	0	0	0	43	1.55	17.9	0	0	0	0	0	0		0	+3	3
84	2	2	1	0	2	4	1	24	1	2					3	1	1	1	3	1	1	1	1	1	0	1	0	0	7	1	2	1	0	0	0	0	45.5	1.85	13.29	0	1	1	0	0	0		0	+3	3
85	2	2	1	0	1	2	1	27	2	1					1	1	4	4	6	0	1	1	0	0	1	1	1	0	14	1	1	0	0	0	0	0	68	1.75	22.2	1	0	0	0	0	0		0	+3	3
86	6	7	1	1	2	7	1	35	3	1					3	1	1	2	2	1	0	1	0	0	1	1	1	0	120	2	2	0	0	0	0	0	14.5	1.69	16.3	0	1	1	0	1	0		0	+2	2
87	3	3	1	0	2	3	1	16	1	5					6	2	4	3	5	1	0	1	0	0	0	0	1	0	210	2	1	0	0	0	0	0	45	1.6	17.58	0	0	0	0	0	0		0	+3	3
88	2	2	1	0	1	2	1	34	2	1					9	2	4	3	5	1	0	1	0	0	1	1	1	1	90	2	1	0	0	0	0	1	50	1.6	19.53	1	1	1	0	1	0		0	SCANT	4
89	4	5	1	0	2	5	2	26	2	2		1		1	3	1	2	2	1	0	1	0	1	0	1	0	0	0	30	1	1	0	0	0	0	0	45	1.5	20	1	0	0	0	0	0		0	+3	3
90	3	3	1	0	1	3	1	29	2	2					2	1	3	2	3	1	0	1	0	0	0	0	1	0	14	1	1	0	0	0	0	0	50	1.68	17.72	0	1	2	0	0	0		0	NEGATIVE	0
91	3	3	1	0	2	3	2	38	3	2					2	1	2	1	1	1	0	1	0	1	0	0	1	0	30	1	1	0	0	0	0	0	42	1.6	16.41	0	0	0	0	0	0		0	+3	3
92	3	3	1	0	2	3	1	27	2	2					2	1	3	3	3	1	0	0	0	0	1	0	0	0	30	1	1	1	1	0	0	0	53	1.68	18.78	1	1	2	0	0	0		0	NEGATIVE	0
93	3	3	1	0	2	3	2	27	2	2	1				3	1	1	3	1	1	0	0	0	0	0	1	0	0	120	2	1	1	1	1	0	0	40	1.6	15.63	0	0	0	0	0	1	150	2	+3	3
94	3	3	1	0	2	3	1	50	4	2					6	2	2	1	2	1	1	1	0	0	0	1	0	0	365	2	1	0	0	0	0	0	47	1.65	17.26	0	1	3	0	0	1	30	1	NEGATIVE	0
95	2	2	1	1	2	5	1	27	2	2					4	2	2	1	2	1	1	0	0	1	1	1	1	0	150	2	1	0	1	1	0	0	45	1.76	14.52	0	0	0	0	0	0		0	+2	2
96	2	2	1	0	2	5	2	51	4	2	6	2	2		8	2	4	4	2	0	1	1	0	1	0	1	1	0	720	2	2	0	0	0	0	0	39	1.52	16.88	0	0	0	0	0	0		0	+1	1
97	2	2	1	0	2	4	1	16	1	5					2	1	1	2	2	1	1	1	0	1	0	1	1	0	210	2	2	1	1	1	0	0	55	1.71	18.8	1	0	0	0	0	0		0	+2	2
98	2	2	1	0	2	3	1	65	5	2					2	1	2	1	2	0	1	1	0	0	0	0	0	0	60	1	1	0	0	0	0	0	45	1.65	16.53	0	0	0	0	0	0		0	+1	1
99	2	2	1	1	1	2	2	39	3	2					5	2	2	3	4	1	0	1	0	0	0	1	1	0	120	2	1	0	0	0	0	0	45	1.63	16.94	0	0	0	0	0	0		0	NEGATIVE	0
100	2	2	1	1	1	1	2	27	2	2					2	1	3	2	3	0	0	1	0	1	1	0	0	0	720	2	1	0	0	0	0	1	45	1.57	18.26	0	1	1	0	0	0		0	NEGATIVE	0
101	2	2	1	0	2	3	1	45	4	2					9	2	1	2	2	1	1	1	0	1	1	1	0	0	8	1	1	0	0	0	0	0	53	1.7	18.3	0	0	0	0	0	0		0	NEGATIVE	0
102	2	2	1	0	2	4	1	20	1	1					6	2	4	3	6	1	0	1	0	1	1	1	1	0	60	1	1	0	0	0	0	0	42	1.7	14.5	0	0	0	0	0	0		0	+2	2
103	2	2	1	0	1	4	1	60	5	2					3	1	2	2	2	0	1	0	0	1	1	0	1	0	30	1	2	1	1	1	0	0	49	1.69	17	0	0	0	0	0	0		0	NEGATIVE	0
104	1	1	1	0	1	1	2	38	3	2					4	2	1	2	3	1	1	0	0	1	1	0	1	0	14	1	1	1	1	1	0	1	45	1.67	16.14	0	0	0	0	0	0		0	+1	1
105	1	1	1	0	1	1	2	22	1	1					4	2	4	1	6	1	1	1	0	1	1	1	0	0	90	2	1	1	1	0	0	0	42	1.64	15.62	0	0	0	0	0	0		0	NEGATIVE	0
106	1	1	1	0	2	1	1	35	3	2					5	2	1	1	2	1	1	1	0	1	1	1	0	0	30	1	1	0	0	0	0	0	50	1.65	18.37	0	0	0	0	0	0		0	NEGATIVE	0
107	4	5	1	0	2	5	1	24	1	2					3	1	2	3	3	1	0	1	0	0	0	0	0	0	360	2	1	0	0	0	0	0	43	1.6	16.8	0	0	0	0	0	0		0	+2	2
108	2	2	1	0	1	2	1	24	1	1					2	1	2	2	3	1	1	1	0	0	0	1	1	0	60	1	1	1	1	0	0	0	50	1.69	17.5	0	0	0	0	0	0		0	NEGATIVE	0
109	2	2	1	0	1	2	2	37	3	1					1	1	4	1	6	1	1	0	0	1	0	1	0	0	60	1	2	0	0	0	0	1	40	1.5	17.78	0	0	0	0	0	0		0	SCANT	4
110	1	1	1	0	1	1	1	45	4	2					4	2	4	1	6	0	1	1	1	1	1	1	1	0	30	1	1	0	0	0	0	1	50	1.6	19.53	1	1	1	0	0	0		0	+1	1
111	5	6	1	0	2	6	1	71	5	1					1	1	4	1	6	1	1	1	0	1	1	1	1	0			1	0	0	0	0	0	44	1.76	14.2	0	0	0	0	0	0		0	NEGATIVE	0
112	5	6	1	0	1	6	1	38	3	1					1	1	1	3	3	1	1	1	0	1	0	1	1	1	30	1	1	0	1	0	0	1	47.7	1.72	16.12	0	1	1	0	0	0		0	+3	3
113	3	3	1	0	2	3	1	48	4	1					3	1	1	3	3	1	1	1	0	0	0	0	0	0	60	1	1	1	1	1	0	0	55	1.7	19.03	1	1	1	0	0	0		0	NEGATIVE	0
114	3	3	1	0	2	3	1	78	5	2					4	2	3	1	2	1	0	1	0	0	0	1	0	0	360	2	1	1	1	0	0	0	45	1.64	16.73	0	1	4	0	0	0		0	+2	2
115	3	3	1	0	1	3	1	38	3	1					4	2	3	2	2	1	1	1	0	0	0	0	0	0	180	2	2	1	0	0	0	0	53	1.7	18.34	0	1	3	0	0	0		0	+3	3
116	3	3	1	0	1	3	1	35	3	2					3	1	3	4	3	1	1	0	0	0	0	1	1	0	30	1	2	0	0	0	0	0	53	1.7	18.34	0	1	2	0	0	1	120	2	NEGATIVE	0
117	3	3	1	0	1	3	2	40	3	2					4	2	3	2	1	1	0	0	1	1	0	1	1	0	48	1	1	1	1	0	0	1	45	1.6	17.58	0	1	1	0	0	1	14	1	+2	2
118	3	3	1	0	1	3	1	38	3	1					6	2	3	2	2	1	1	0	0	1	0	1	0	0			1	0	0	0	0	1	56	1.77	17.87	0	1	3	0	0	0		0	+3	3
119	4	5	1	0	2	5	1	28	2	2					1	1	2	4	4	1	0	0	0	1	0	0	0	0	60	1	1	0	0	0	0	0	64	1.71	21.89	1	1	1	0	0	0		0	NEGATIVE	0
120	5	6	1	0	2	6	1	35	3	4					3	1	1	3	3	1	1	1	0	1	1	1	1	1	14	1	1	0	0	0	0	1	42	1.65	15.43	0	1	1	1	0	0		0	+3	3
121	1	1	1	0	2	1	1	28	2	2					3	1	1	2	2	1	1	1	0	1	0	1	0	1			1	0	0	0	0	0	65	1.8	20.06	1	1	1	1	0	1	14	1	+3	3
122	1	1	1	0	1	1	1	20	1	1					3	1	4	2	6	0	1	1	1	1	1	1	1	0	30	1	1	0	0	0	0	0	47	1.6	18.36	0	1	1	0	0	0		0	+2	2
123	2	2	1	0	2	4	2	40	3	2	3				1	1	1	1	1	1	0	1	0	1	0	1	1	0	60	1	1	0	0	0	0	0	43	1.5	19.11	1	0	0	0	0	0		0	+1	1
124	2	2	1	0	1	2	2	27	2	2	1				3	1	3	3	1	1	1	1	0	1	0	1	1	0	60	1	1	1	1	0	0	0	40	1.5	17.78	0	0	0	0	0	0		0	+2	2
125	5	6	1	0	1	6	1	50	4	2					8	2	4	1	2	0	1	1	0	0	0	1	1	0	30	1	1	0	0	0	0	0	55.7	1.65	20.46	1	0	0	0	0	0		0	+3	3
126	2	2	1	0	2	2	1	33	2	2					4	2	1	2	2	1	1	1	0	1	0	1	1	0	120	2	1	0	0	0	0	0	49	1.71	16.7	0	0	0	0	0	0		0	NEGATIVE	0
127	2	2	1	0	2	4	1	30	2	1					1	1	2	2	3	1	1	1	0	1	1	1	0	1	60	1	1	0	1	0	0	0	45	1.68	16	0	0	0	0	0	0		0	+2	2
118	2	2	1	0	1	4	2	25	2	1					1	1	2	4	4	1	0	1	0	0	0	1	1	0	60	1	1	1	1	1	0	0	50	1.65	18	0	0	0	0	0	0		0	+3	3
129	5	6	1	0	1	6	1	30	2	2					1	1	4	3	6	1	1	1	0	1	0	1	0	1	14	1	2	0	0	0	0	1	45	1.7	15.57	0	0	0	0	0	0		0	SCANT	4
130	2	2	1	0	1	2	1	28	2	1					2	1	4	2	6	0	1	1	0	0	0	1	0	0			1	1	1	0	0	0	57	1.6	22.27	1	0	0	0	0	0		0	+1	1
131	3	3	1	0	2	3	1	39	3	2					5	2	3	2	3	1	0	1	0	0	0	1	1	0	60	1	1	0	0	0	0	0	55	1.68	19.49	1	1	3	0	0	1	60	2	+1	1
132	3	3	1	0	1	3	2	30	2	2					6	2	3	2	1	1	0	1	0	0	0	1	0	0			1	0	0	0	0	0	47	1.72	15.89	0	0	0	0	0	0		0	+3	3
133	2	2	1	0	1	2	2	26	2	2	1				3	1	1	3	3	1	1	1	0	0	1	1	0	1	21	1	1	0	0	0	0	0	50	1.6	19.53	1	0	0	0	0	0		0	NEGATIVE	0
134	2	2	1	0	1	2	1	24	1	1					1	1	3	2	3	1	1	1	0	1	1	1	1	1	90	2	1	0	0	0	0	0	55	1.6	21.48	1	1	3	0	0	0		0	+3	3
135	2	2	1	0	1	2	2	27	2	4					3	1	4	2	6	1	0	1	0	0	0	1	0	0			1	0	0	0	0	1	46	1.73	15.4	0	0	0	0	0	0		0	NEGATIVE	0
136	3	3	1	0	1	3	2	30	2	1					3	1	2	1	1	1	1	1	0	0	0	1	1	0	365	2	2	0	0	0	0	0	30	1.62	11.43	0	0	0	0	0	0		0	+2	2
137	2	2	1	0	1	2	1	35	3	1					1	1	2	2	3	1	0	1	0	0	0	1	0	0	21	1	1	1	1	0	0	0	45	1.7	15.57	0	1	2	0	0	0		0	+3	3
138	2	2	1	0	1	2	2	26	2	1					1	1	1	4	3	1	1	1	0	1	0	1	0	0	14	1	1	0	0	0	0	0	36	1.4	18.37	0	0	0	0	0	0		0	+1	1
139	2	2	1	0	1	2	1	23	1	1					1	1	3	2	3	1	1	1	0	1	0	1	1	0	30	1	1	0	0	0	0	0	52	1.75	16.98	0	1	3	1	1	1	605	2	+3	3
140	3	3	1	0	1	3	1	25	2	1					8	2	4	4	5	1	0	0	0	1	1	1	1	0	30	1	1	0	0	0	0	0	43	1.58	17.2	0	1	4	1	0	0		0	+3	3
141	5	6	1	0	1	6	2	25	2	3					4	2	4	1	6	1	0	1	0	0	0	1	1	0	60	1	1	0	0	0	1	1	43.6	1.59	17.25	0	0	0	0	0	0		0	+3	3
142	3	3	1	0	2	3	1	32	2	2					3	1	3	2	3	1	0	1	0	0	0	1	0	0	30	1	1	0	0	0	0	0	49	1.68	17.36	0	1	4	0	0	0		0	+3	3
143	2	2	1	0	1	3	1	27	2	2					3	1	3	3	3	1	1	1	0	1	0	1	1	0	30	1	1	0	0	0	0	0	53	1.6	20.7	1	1	2	0	0	0		0	+3	3
144	2	2	1	0	1	6	1	23	1	1					1	1	2	2	3	1	0	1	0	0	0	1	0	0	21	1	2	0	0	0	0	0	49	1.65	18	0	1	2	0	0	0		0	NEGATIVE	0
145	2	2	1	0	2	4	1	30	2	2	1				3	1	3	4	4	1	1	1	0	0	0	1	1	1	60	1	1	0	0	0	0	0	52	1.69	18.21	0	1	1	0	0	0		0	+3	3
146	4	5	1	0	2	5	1	78	5	2					3	1	3	1	2	0	0	1	0	0	0	0	0	0	365	2	2	0	0	0	0	0	34	1.65	12.49	0	1	2	0	0	0		0	+1	1
147	2	2	1	0	1	2	1	30	2	1					1	1	1	2	3	1	1	1	0	1	1	1	1	1			1	0	0	0	0	0	50	1.5	22.22	1	1	2	0	0	0		0	+3	3
148	5	6	1	0	2	6	2	50	4	2					1	1	4	1	6	1	1	1	0	0	0	1	1	0	90	2	2	0	0	0	0	0	36.8	1.62	14.02	0	0	0	0	0	0		0	+3	3
149	4	5	1	0	2	5	1	50	4	2					7	2	2	1	2	0	0	1	0	0	1	0	0	0			1	0	0	0	0	0	48	1.68	17	0	0	0	0	0	0		0	+3	3
150	5	6	1	0	2	6	1	32	2	1					1	1	4	3	6	1	1	1	0	1	1	0	1	1	365	2	1	0	0	0	0	0	48.7	1.66	17.67	0	1	1	0	0	0		0	+3	3
151	1	1	1	0	1	1	1	17	1	5					1	1	4	3	5	1	1	1	0	1	0	0	1	0	180	2	1	0	1	0	0	0	50	1.7	17.3	0	0	0	0	0	0		0	+1	1
152	5	6	1	0	1	6	2	26	2	1					1	1	2	4	3	1	0	1	0	0	1	0	0	0	90	2	1	1	1	0	1	0	41	1.62	15.62	0	0	0	0	0	0		0	+1	1
153	2	2	1	0	1	2	2	28	2	1					2	1	2	1	3	1	1	1	0	0	0	1	0	0	90	2	1	0	0	0	0	0	40	1.68	14	0	0	0	0	0	0		0	+3	3
154	3	3	1	0	2	3	2	49	4	2					3	1	4	3	6	1	1	1	0	1	0	1	1	1	14	1	1	0	0	0	0	0	36	1.66	13.06	0	1	1	0	0	0		0	+1	1
155	6	7	1	1	1	7	2	35	3	1					1	1	4	1	6	1	1	1	0	1	1	1	1	1	60	1	2	0	0	0	0	1	36	1.53	15	0	0	0	0	0	0		0	NEGATIVE	0
156	5	6	1	0	2	6	1	70	5	2					4	2	4	1	2	1	1	1	1	0	0	1	1	1	90	2	2	0	0	0	0	0	48	1.71	16.42	0	0	0	0	0	0		0	+2	2
157	5	6	1	0	1	6	1	38	3	2					4	2	4	3	6	1	0	1	0	0	1	1	1	0			1	0	0	0	0	1	63.5	1.79	19.82	1	0	0	0	0	0		0	NEGATIVE	0
158	5	6	1	0	2	6	1	38	3	1					2	1	1	2	2	1	1	1	0	1	0	1	1	0	30	1	1	0	0	0	0	0	48.8	1.53	20.85	1	0	0	0	0	0		0	NEGATIVE	0
159	5	6	1	0	2	6	1	34	2	2					5	2	1	2	2	1	1	1	0	0	0	1	1	0			4	0	0	0	0	0	48	1.63	18.07	0	1	1	0	0	0		0	NEGATIVE	0
160	5	6	1	0	1	6	1	41	3	4					3	1	2	2	3	1	1	1	0	1	1	1	1	0	60	1	2	0	0	0	0	1	37	1.69	12.95	0	1	4	0	0	0		0	NEGATIVE	0
161	2	2	1	0	1	2	1	24	1	1					3	1	4	2	6	1	0	1	0	1	0	1	1	0	30	1	1	0	1	0	0	0	55	1.6	21.48	1	1	3	0	0	1	210	2	+3	3
162	2	2	1	0	2	5	1	64	5	2					7	2	1	1	2	0	0	1	0	1	1	1	1	1	14	1	2	0	0	0	0	0	60	1.65	22.03	1	1	2	0	0	0		0	NEGATIVE	0
163	2	2	1	0	1	2	1	28	2	1					1	1	2	2	3	1	0	1	0	0	0	1	0	0	30	1	4	0	0	0	0	0	50	1.7	17.3	0	0	0	0	0	1	30	1	NEGATIVE	0
164	2	2	1	0	1	2	1	60	5	2					8	2	2	2	2	0	0	1	0	0	0	1	0	0	30	1	1	0	0	0	1	0	60	1.7	20.76	1	1	1	0	0	0		0	NEGATIVE	0
165	1	1	1	1	2	1	1	68	5	3					1	1	1	1	6	1	1	1	0	1	0	0	1	0			1	0	0	0	0	0	43	1.61	16.59	0	1	3	0	0	0		0	NEGATIVE	0
166	1	1	1	0	1	1	1	48	4	2					4	2	2	2	4	1	1	1	0	0	0	0	1	0	14	1	1	0	0	0	0	0	45	1.64	16.53	0	0	0	0	0	0		0	NEGATIVE	0
167	3	3	1	0	1	3	1	20	1	1					1	1	4	4	5	1	0	1	1	0	0	1	0	0			1	0	0	0	0	0	53	1.65	19.47	1	1	4	1	0	0		0	NEGATIVE	0
168	2	2	1	1	2	4	1	29	2	2					3	1	1	1	2	1	0	1	0	1	0	1	1	0	720	2	1	1	1	0	0	0	45	1.6	17.58	0	0	0	0	0	0		0	NEGATIVE	0
169	2	2	1	0	1	2	1	29	2	2					3	1	4	4	3	0	1	1	0	0	0	0	0	0	120	2	1	0	0	0	0	0	49	1.69	17.16	0	0	0	0	0	1	365	2	NEGATIVE	0
170	1	1	1	0	2	1	1	28	2	2					4	2	2	1	2	1	1	1	0	1	0	0	1	1			1	0	1	0	0	0	47	1.64	17.47	0	1	2	0	0	0		0	NEGATIVE	0
171	3	3	1	0	2	3	1	76	5	2					6	2	3	1	2	1	0	0	1	0	0	1	1	0	45	1	1	0	0	0	0	0	16.5	4.6	16.9	0	1	4	0	0	0		0	NEGATIVE	0
172	2	2	1	0	2	2	1	70	5	2					3	1	4	1	2	1	1	0	0	1	0	1	1	0	120	2	1	1	0	0		0	53	1.65	19.47	1	0	0	0	0	0		0	NEGATIVE	0
173	1	1	1	0	2	1	1	35	3	1					1	1	4	2	6	1	1	1	1	1	1	1	1	0	120	2	2	1	1	0	0	1	42	1.58	16.82	0	0	0	0	0	0		0	NEGATIVE	0
174	3	3	1	0	2	3	1	23	1	1					3	1	2	3	3	1	0	1	1	0	0	0	0	0	60	1	1	0	0	0	0	0	56	1.7	17.38	0	0	0	0	0	0		0	+3	3
175	3	3	1	0	2	3	1	60	5	2					4	2	4	2	2	1	0	1	0	0	1	1	1	1	14	1	2	0	0	0	0	0	56	1.7	19.38	1	1	2	0	0	0		0	NEGATIVE	0
176	5	6	1	0	2	6	2	30	2	2					4	2	4	1	6	1	1	1	0	0	0	1	1	0	90	2	1	1	0	0	0	0	35.5	1.53	15.17	0	0	0	0	0	0		0	+1	1
177	1	1	1	1	2	1	1	30	2	1					1	1	4	4	6	1	1	1	0	0	1	1	1	0			2	0	0	0	0	0	39	1.65	14.33	0	1	2	1	0	0		0	+3	3
178	1	1	1	0	1	1	1	29	2	1					2	1	4	4	6	1	1	0	0	0	1	1	0	0			2	0	0	0	0	0	42.5	1.77	13.56	0	1	3	1	1	0		0	NEGATIVE	0
179	2	2	1	1	1	2	1	30	2	3					1	1	2	4	4	1	1	0	1	0	0	0	1	0			2	1	1	0	0	0	50	1.65	18.4	0	0	0	0	0	0		0	NEGATIVE	0
180	2	2	1	1	2	4	1	32	2	2					5	2	3	2	2	0	1	1	0	0	1	0	0	0	180	2	2	1	0	0	0	0	66	1.7	22.84	1	1	3	0	0	0		0	NEGATIVE	0
181	4	5	1	1	1	5	1	60	5	2					6	2	2	1	2	0	0	1	0	0	0	1	0	0	720	2	2	1	1	0	1	0	34	1.64	12.64	0	0	0	1	0	0		0	+3	3
182	5	6	1	1	1	6	1	24	1	1					1	1	4	2	6	1	1	1	0	0	0	0	1	0	120	2	1	0	1	0	0	0	48	1.62	18.29	0	0	0	0	0	1	365	2	+3	3
183	2	2	1	1	1	2	1	30	2	2					2	1	3	2	3	1	1	1	0	1	1	1	1	1	90	2	1	1	1	0	0	0	45	1.65	16.53	0	0	0	0	0	1	240	2	NEGATIVE	0
183	2	2	1	1	1	4	1	40	3	2					7	2	1	2	2	1	1	1	0	1	0	1	1	0	120	2	4	0	0	0	0	0	51	1.74	16.85	0	0	0	0	0	0		0	NEGATIVE	0
185	5	6	1	0	2	6	1	48	4	2					5	2	1	1	2	1	0	1	0	1	0	0	1	0	60	1	2	0	0	0	0	0	50	1.76	16.14	0	0	0	0	0	0		0	+2	2
186	5	6	1	0	2	6	2	37	3	1					9	2	4	2	6	1	1	1	0	0	0	1	1	0	30	1	1	0	0	0	0	0	45.5	1.62	17.34	0	0	0	0	0	0		0	NEGATIVE	0
187	5	6	1	0	2	6	1	66	5	2					1	1	1	1	2	1	1	1	0	0	0	0	1	0	120	2	1	0	0	0	0	0	49.6	1.69	17.37	0	0	0	0	0	0		0	+2	2
188	3	3	1	0	2	3	1	75	5	2					5	2	3	1	2	1	1	0	0	0	0	1	0	0	14	1	1	0	0	0	0	0	38	1.7	13.15	0	1	4	0	0	0		0	NEGATIVE	0
189	3	3	1	1	1	3	2	28	2	1					1	1	3	3	3	1	1	1	0	0	0	1	0	0	120	2	1	1	1	1	0	0	53	1.74	17.5	0	0	0	0	0	0		0	+3	3
190	2	2	1	0	1	2	2	22	1	1					1	1	2	3	3	1	1	1	0	1	1	1	1	1	270	2	1	0	0	0	0	0	35	1.5	15.6	0	0	0	0	0	0		0	+2	2
191	2	2	1	0	2	3	2	55	5	2					2	1	1	1	2	0	1	1	0	1	1	1	0	0	60	1	1	1	1	0	0	0	37	1.5	16.4	0	0	0	0	0	0		0	NEGATIVE	0
192	2	2	1	0	2	5	1	16	1	5					5	2	4	2	5	1	0	1	0	1	1	1	0	0	360	2	1	1	1	1	0	0	35	1.5	15.6	0	0	0	0	0	0		0	NEGATIVE	0
193	2	2	1	1	1	2	1	50	4	2					4	2	3	4	4	0	0	1	0	0	0	1	1	0	14	1	1	0	0	0	0	1	56	1.85	16.4	0	0	0	0	0	0		0	NEGATIVE	0
194	3	3	1	0	1	3	2	40	3	4					1	1	3	4	3	1	0	0	0	0	0	1	1	0	60	1	1	0	0	0	0	0	42	1.7	14.5	0	1	2	0	1	0		0	+2	2
195	2	2	1	1	1	3	1	28	2	2					1	1	2	3	3	1	0	1	0	1	0	1	0	0			3	1	0	0	0	0	48	1.72	16.2	0	0	0	0	0	0		0	NEGATIVE	0
196	3	3	1	0	1	3	1	29	2	1					2	1	3	4	4	1	0	1	0	0	0	1	0	0	30	1	1	0	0	0	0	0	41	1.73	13.7	0	1	3	0	0	0		0	NEGATIVE	0
197	3	3	1	0	2	3	1	66	5	2					1	1	3	1	2	1	1	0	0	0	0	1	0	0	180	2	1	1	1	0	0	0	53	1.74	17.5	0	1	4	0	0	0		0	NEGATIVE	0
198	1	1	1	0	2	1	1	28	2	1					3	1	2	2	3	1	1	1	1	1	1	1	1	1	60	1	1	0	0	0	0	0	59	1.75	19.3	1	0	0	0	0	1	30	1	+1	1
199	3	3	1	0	1	3	1	48	4	2					4	2	3	2	3	1	1	0	0	1	0	1	1	0	14	1	1	0	0	0	0	0	40	1.66	14.5	0	1	2	0	0	0		0	SCANT	4
200	2	2	1	0	1	2	1	30	2	2					2	1	1	3	3	1	1	1	1	1	0	1	1	0			1	0	0	0	0	1	60	1.7	20.7	1	0	0	0	0	0		0	+2	2
201	3	3	1	0	2	3	2	48	4	2	4				6	2	3	1	1	1	0	1	0	0	0	1	0	1	134	2	1	0	0	0	0	0	41	1.66	14.9	0	0	0	0	0	0		0	+1	1
202	2	2	1	0	1	2	1	28	2	1					1	1	1	2	3	1	1	1	0	1	1	1	1	0	30	1	2	0	0	0	0	0	55	1.7	19	1	0	0	0	0	0		0	+3	3
203	2	2	1	0	1	1	1	40	3	2					4	2	1	2	2	1	1	1	0	0	1	1	0	0	14	1	1	0	0	0	0	0	64	1.7	22	1	1	3	0	0	1	4	1	NEGATIVE	0
204	5	6	1	0	1	6	2	25	2	1					7	2	4	3	6	1	1	0	0	0	0	1	1	0	30	1	2	0	0	0	0	0	37.5	1.56	15.4	0	0	0	0	0	0		0	+3	3
205	3	3	1	0	1	3	1	46	4	2					3	1	2	1	3	1	0	0	1	0	0	1	1	0	60	1	2	1	1	0	0	0	46	1.7	16	0	1	3	0	0	0		0	+3	3
206	3	3	1	0	1	3	1	29	2	1					3	1	2	3	3	1	0	1	0	0	0	1	1	0	30	1	1	0	0	0	0	0	42	1.6	16.4	0	1	2	1	1	0		0	+1	1
207	3	3	1	0	1	3	1	28	2	1					4	2	3	4	3	1	1	1	0	0	0	1	0	0	7	1	2	1	0	0	0	0	36	1.67	13	0	1	3	0	0	0		0	+3	3
208	2	2	1	0	2	2	1	19	1	1					4	2	4	3	5	1	1	1	0	1	1	1	1	0	90	2	1	0	0	0	0	0	45	1.7	15.6	0	0	0	0	0	0		0	+2	2
209	2	2	1	0	1	2	1	48	4	1					1	1	3	1	3	1	1	1	0	1	1	1	1	0	60	1	1	0	0	0	0	0	45	1.7	15.6	0	0	0	0	0	0		0	+3	3
210	3	3	1	0	2	3	1	44	3	2					4	2	3	1	2	1	0	0	0	0	0	1	1	0	30	1	2	0	0	0	0	0	46	1.69	16	0	1	4	0	0	0		0	+2	2
211	1	1	1	0	1	1	1	30	2	1					5	2	2	1	3	1	1	1	0	1	1	1	0	0	60	1	1	0	0	0	0	1	55	1.67	19.7	1	1	3	1	0	1	7	1	SCANT	4
212	1	1	1	0	1	1	1	37	3	2					1	1	3	4	4	1	1	1	1	1	0	1	1	1	43	1	1	0	0	0	0	1	42	1.7	14.5	0	1	1	1	0	0		0	+3	3
213	1	1	1	0	2	1	1	26	2	2					1	1	1	2	2	1	1	1	0	0	0	1	1	0	15	1	1	1	1	0	0	1	42	1.58	16.8	0	0	0	0	0	0		0	+2	2
214	4	5	1	0	2	5	2	27	2	2	2	2	2		4	2	2	3	1	0	0	1	0	0	0	1	0	0	30	1	1	1	1	0	0	0	36	1.57	14.6	0	0	0	0	0	0		0	+3	3
215	1	1	1	0	2	1	2	25	2	4	1				2	1	1	1	3	1	1	1	1	1	1	0	1	1	7	1	1	0	0	0	0	1	40	1.4	20.4	1	0	0	0	0	0		0	+1	1
216	1	1	1	0	1	1	2	26	2	1					3	1	1	2	3	1	1	1	0	0	1	1	0	1	120	2	1	0	0	0	0	0	43	1.55	18	0	0	0	0	0	0		0	+3	3
217	3	3	1	0	1	3	1	55	5	2					7	2	4	1	6	1	1	1	0	0	1	1	1	1	30	1	1	0	0	0	0	0	55	1.7	17.5	0	1	3	1	1	0		0	+2	2
218	3	3	1	0	1	3	1	39	3	1					1	1	2	4	3	1	1	1	0	1	0	1	1	1	30	1	2	0	0	0	0	1	44	1.7	15	0	0	0	0	0	0		0	+3	3
219	4	5	1	0	1	5	2	15	1	5					4	2	4	2	5	0	1	1	0	0	0	1	0	0	120	2	1	0	0	0	0	1	33	1.59	13	0	0	0	0	0	0		0	+2	2
220	2	2	1	0	2	5	1	23	1	1					6	2	4	3	6	1	1	1	0	1	0	1	1	0	720	2	1	0	0	0	0	0	56	1.8	17	0	0	0	0	0	1	10	1	+1	1
221	2	2	1	0	2	4	2	40	3	1					4	2	1	1	2	1	1	1	0	1	1	1	1	0	720	2	1	0	0	0	0	0	37	1.6	14.5	0	0	0	0	0	0		0	+1	1
222	2	2	1	0	1	2	1	38	3	2					4	2	4	4	6	1	1	1	0	1	0	1	1	0	60	1	2	0	1	1	0	1	46	1.78	14.5	0	1	3	1	1	1	379	2	+3	3
223	2	2	1	0	2	2	1	25	2	1					4	2	1	3	2	1	1	1	0	1	0	1	1	0	210	2	1	0	0	0	0	0	45	1.75	14.7	0	1	1	0	0	0		0	+1	1
224	2	2	1	0	2	2	2	50	4	2					3	1	1	1	2	1	1	1	0	1	0	1	1	0	90	2	1	0	0	0	0	0	40	1.7	13.8	0	0	0	0	0	0		0	+1	1
225	2	2	1	0	1	2	2	21	1	1					2	1	2	3	3	1	1	1	0	0	0	1	0	0	120	2	1	0	0	0	0	0	45	1.55	18.7	1	1	3	0	0	0		0	+1	1
226	2	2	1	0	1	2	1	35	3	2					1	1	3	3	3	1	1	1	0	1	1	1	0	1	90	2	1	0	0	0	1	0	45	1.6	17.6	0	1	2	0	0	0		0	+2	2
227	3	3	1	0	1	3	1	26	2	1					6	2	3	3	3	1	0	1	0	0	0	0	1	0	30	1	1	0	0	0	0	0	58	1.67	20.8	1	1	4	0	0	0		0	+2	2
228	3	3	1	0	1	3	1	27	2	1					3	1	3	3	3	1	0	1	0	1	0	0	1	0	14	1	1	0	0	0	0	0	56	1.75	18.3	0	1	1	0	0	0		0	NEGATIVE	0
229	1	1	1	0	2	1	1	27	2	2					2	1	1	1	2	1	1	1	0	1	1	1	0	0	14	1	1	1	0	1	0	0	47	1.57	19	1	0	0	0	0	0		0	+1	1
230	1	1	1	0	2	1	2	32	2	4	3				4	2	4	1	6	1	1	1	0	1	1	1	1	1	14	1	2	1	0	0	0	1	45	1.68	16	0	0	0	0	0	0		0	SCANT	4
231	2	2	1	0	1	2	1	33	2	1					6	2	4	2	6	1	0	1	0	0	0	1	0	0	90	2	1	1	1	0	0	0	45	1.6	17.6	0	0	0	0	0	0		0	+3	3
232	2	2	1	0	1	2	1	40	3	1					3	1	4	2	6	1	1	1	0	1	0	1	1	0	7	1	1	1	0	1	0	0	35	1.6	13.7	0	1	3	1	0	0		0	NEGATIVE	0
233	2	2	1	0	2	2	1	27	2	2					3	1	4	1	6	1	0	1	0	1	0	1	1	0	21	1	1	0	0	0	0	0	46	1.7	16	0	1	1	0	0	0		0	+2	2
234	1	1	1	0	1	1	1	36	3	1					2	1	2	2	6	1	1	1	1	1	1	1	1	1	30	1	1	0	0	0	0	1	47	1.7	16	0	0	0	0	0	0		0	+3	3
235	3	3	1	0	2	3	2	45	4	2					4	2	3	1	1	1	1	0	1	1	0	0	0	1	21	1	1	0	0	0	0	0	52	1.72	17.6	0	0	0	0	0	0		0	+1	1
236	2	2	1	0	1	2	2	26	2	1					4	2	2	3	3	1	1	1	0	0	0	0	0	0	30	1	1	0	0	0	0	0	57	1.66	20.7	1	1	2	0	0	0		0	SCANT	4
237	2	2	1	0	1	2	2	27	2	2					4	2	4	3	1	0	1	1	0	1	0	0	1	0	30	1	1	1	0	0	0	0	55	1.6	21.5	1	1	1	0	0	0		0	SCANT	4
238	2	2	1	1	2	2	2	30	2	2					4	2	4	1	2	1	1	1	0	1	0	1	1	0	160	2	2	0	0	0	0	0	40	1.5	17.8	0	0	0	0	0	0		0	NEGATIVE	0
239	2	2	1	0	2	2	1	16	1	5					8	2	4	1	6	1	0	1	0	1	0	1	1	0	120	2	1	0	0	0	0	0	36	1.5	16	0	0	0	0	0	0		0	NEGATIVE	0
240	5	6	1	0	2	6	1	55	5	2					6	2	4	1	2	1	1	1	0	1	1	1	0	1	60	1	1	0	0	0	0	0	55	1.72	18.6	1	0	0	0	0	0		0	+3	3
241	1	1	1	0	1	1	2	55	5	3					5	2	1	1	2	1	1	0	0	0	1	1	1	0			1	1	1	0	0	0	38	1.5	17	0	0	0	0	0	0		0	+1	1
242	2	2	1	0	2	2	2	45	4	1					3	1	4	1	2	1	0	1	0	0	0	1	1	0	14	1	1	1	0	0	0	1	40	1.47	18.5	1	0	0	0	0	0		0	NEGATIVE	0
243	5	6	1	0	2	6	2	19	1	1					8	2	4	3	6	1	1	1	0	1	1	1	1	1			1	1	1	1	1	0	37.3	1.59	14.8	0	0	0	0	0	0		0	SCANT	4
244	5	6	1	1	1	6	2	35	3	2					4	2	4	2	6	1	1	1	0	0	1	0	0	1	60	1	1	1	1	1	1	1	47	1.65	17.3	0	0	0	0	1	0		0	+1	1
245	5	6	1	0	2	6	1	65	5	2					5	2	1	1	6	1	1	1	0	0	1	1	1	1			1	1	0	0	0	0	48	1.6	18.8	1	0	0	0	0	0		0	NEGATIVE	0
246	3	3	1	0	1	3	2	29	2	2					4	2	2	2	1	1	0	1	0	0	0	1	0	1			1	0	0	0	0	1	37	1.63	14	0	0	0	0	0	0		0	+3	3
247	3	3	1	0	2	3	1	42	3	1					1	1	4	2	6	1	0	1	0	0	0	0	1	1			4	0	0	0	0	1	54	1.7	18.7	1	1	2	0	0	1	7	1	NEGATIVE	0
248	3	3	1	0	2	3	1	50	4	2					6	2	2	3	2	1	0	1	0	0	0	1	0	0	90	2	1	0	0	0	0	0	56	1.76	18	0	1	3	0	0	0		0	NEGATIVE	0
249	6	7	1	1	1	7	2	23	1	2					2	1	1	1	1	0	1	1	0	0	1	1	1	0	30	1	1	0	0	0	0	0	51	1.71	17.4	0	0	0	0	0	0		0	NEGATIVE	0
250	4	5	1	0	1	5	2	26	2	2	3				4	2	2	3	1	1	1	1	0	0	0	0	0	0			1	0	0	0	0	0	38	1.55	15.8	0	0	0	0	0	0		0	NEGATIVE	0
251	3	3	1	0	1	3	2	37	3	2	3				4	2	2	1	1	1	1	1	0	1	0	0	0	0			1	0	0	0	0	0	41	1.71	14	0	0	0	0	0	0		0	+1	1
252	4	5	1	0	1	5	2	34	2	4					3	1	1	2	6	1	0	1	0	1	0	0	0	0	90	2	1	1	1	0	0	0	56	1.7	19	1	0	0	0	0	0		0	SCANT	4
253	4	5	1	0	1	5	2	30	2	2					3	1	1	3	3	1	1	0	1	0	0	0	0	0			2	0	0	0	0	1	36	1.55	15	0	0	0	0	0	0		0	NEGATIVE	0
254	4	5	1	0	2	5	1	24	1	1					5	2	1	2	5	0	1	1	0	0	0	1	0	0	90	2	1	0	1	0	0	0	66	1.85	19.3	1	0	0	0	0	1	365	2	NEGATIVE	0
255	4	5	1	0	2	5	1	28	2	2					3	1	2	3	3	0	1	1	0	0	0	0	1	0	365	2	1	0	0	0	0	0	50	1.7	17.3	0	0	0	0	0	0		0	NEGATIVE	0
356	3	3	1	0	1	3	1	26	2	1					1	1	1	3	2	1	0	0	0	0	0	1	1	0	21	1	1	0	0	0	0	0	50	1.68	17.7	0	1	1	0	0	1		0	+3	3
353	3	3	1	0	1	3	1	51	4	4					2	1	3	4	4	1	0	1	0	0	1	1	1	1			1	0	0	0	0	0	49	1.68	17.4	0	1	4	0	1	0		0	SCANT	4
258	3	3	1	0	1	3	1	46	4	2					1	1	1	2	3	1	1	0	0	1	0	1	1	0	365	2	1	0	0	0	0	0	36	1.54	15	0	1	3	0	0	1		0	+3	3
259	3	3	1	0	1	3	2	26	2	2	2				3	1	2	3	1	1	1	1	0	0	0	1	0	0	60	1	1	0	0	0	0	1	39	1.47	18	0	0	0	0	0	0		0	+3	3
260	5	6	1	0	1	6	1	25	2	1					3	1	4	2	6	1	0	1	0	1	1	1	1	0	14	1	1	0	0	0	0	0	46	1.69	16	0	0	0	0	0	0		0	+3	3
261	5	6	1	0	2	6	1	39	3	2					6	2	4	2	6	1	1	1	0	1	1	1	1	0	60	1	1	0	0	0	0	0	45	1.71	15.4	0	0	0	0	0	1	10	1	NEGATIVE	0
262	2	2	1	0	1	2	2	31	2	2					8	2	4	2	1	1	1	1	0	1	0	1	1	1	30	1	1	0	0	0	0	0	41	1.65	15	0	0	0	0	0	0		0	SCANT	4
263	5	6	1	0	2	6	2	20	1	1					6	2	4	3	5	1	0	1	0	1	1	1	1	0	14	1	1	0	0	0	0	1	50	1.62	19	1	0	0	0	0	0		0	NEGATIVE	0
264	5	6	1	0	2	6	1	69	5	2	5	1		1	1	1	1	1	2	1	1	1	0	1	1	1	1	0			2	1	1	0	0	0	47.2	1.61	18.2	0	0	0	0	0	0		0	+2	2
265	6	7	1	1	2	7	1	39	3	1					1	1	1	1	2	1	1	1	0	0	0	1	1	0	44	1	2	0	0	0	0	0	40	1.76	13	0	0	0	0	0	0		0	+3	3
266	6	7	1	1	1	7	2	24	1	2	3				4	2	2	1	2	1	1	1	0	0	0	1	1	0	28	1	4	0	0	0	0	0	40	1.57	16.2	0	0	0	0	0	0		0	SCANT	4
267	5	6	1	0	2	6	1	30	2	2					1	1	1	2	2	1	1	1	0	0	0	1	1	1			1	1	1	0	0	0	38	1.55	15.8	0	1	2	0	0	0		0	NEGATIVE	0
268	5	6	1	0	1	6	1	27	2	2					1	1	4	3	6	1	1	1	0	1	1	0	1	0			1	0	0	0	0	0	34.3	1.65	12.6	0	0	0	0	0	0		0	+2	2
269	5	6	1	0	2	6	1	30	2	2					4	2	2	2	2	1	1	1	0	1	1	1	1	1	60	1	1	1	1	0	0	0	56.3	1.88	16	0	0	0	0	0	0		0	NEGATIVE	0
270	2	2	1	0	1	2	1	34	2	1					1	1	1	3	3	1	1	1	0	1	0	1	1	1			1	0	1	0	0	0	58	1.65	21	1	1	3	0	0	1	150	2	+1	1
271	2	2	1	0	1	2	2	19	1	1					6	2	4	3	6	1	1	1	1	1	0	1	1	0	90	2	1	0	0	1	0	0	40	1.5	17.8	0	0	0	0	0	0		0	+1	1
272	2	2	1	0	1	2	1	30	2	2					3	1	2	2	3	1	1	1	0	1	1	1	0	0	30	1	1	0	0	0	0	0	55	1.73	18.4	0	1	1	0	0	0		0	SCANT	4
273	2	2	1	0	2	2	2	18	1	1					2	1	4	2	5	1	1	1	0	1	0	1	1	0	210	2	1	0	0	0	0	0	45	1.65	16.5	0	0	0	0	0	0		0	+3	3
274	2	2	1	1	1	3	1	44	3	2					2	1	4	3	6	1	1	1	0	1	1	1	1	0	21	1	2	1	1	1	0	1	50	1.7	17.3	0	1	3	0	1	0		0	+1	1
275	3	3	1	1	1	3	2	26	2	2	2				3	1	3	2	1	1	0	1	0	0	0	1	1	0	60	1	2	1	1	0	0	0	37	1.61	14.3	0	0	0	0	0	0		0	+2	2
276	2	2	1	0	1	2	1	23	1	1					1	1	2	2	3	1	1	1	0	0	1	1	1	0	150	2	1	0	0	0	0	0	54	1.63	20.3	1	1	3	1	1	1	90	2	+3	3
277	2	2	1	0	2	2	2	19	1	1					5	2	4	3	6	1	1	1	0	1	1	1	1	0	60	1	1	1	0	0	0	0	40	1.5	17.8	0	0	0	0	0	0		0	+2	2
278	2	2	1	0	2	2	1	19	1	1					6	2	2	3	3	0	0	1	0	0	0	0	0	0			1	0	0	0	0	0	55	1.7	19	1	1	3	0	0	0		0	SCANT	4
279	2	2	1	0	1	2	2	22	1	1					2	1	4	4	5	1	1	1	0	0	0	0	0	0	60	1	1	0	0	0	0	0	47	1.58	18.8	1	0	0	0	0	0		0	NEGATIVE	0
280	3	3	1	0	2	3	2	28	2	2	5				6	2	3	1	1	1	1	1	0	0	0	1	0	0	90	2	1	1	1	0	0	0	40	1.57	16.2	0	0	0	0	0	0		0	+2	2
281	3	3	1	0	2	3	2	25	2	2	1				2	1	3	4	4	1	1	0	0	1	1	0	0	0	30	1	1	1	1	0	0	0	43	1.68	15.2	0	0	0	0	0	0		0	+2	2
282	3	3	1	0	1	3	2	22	1	1					5	2	2	3	3	1	0	1	0	1	0	1	0	0	30	1	1	0	0	0	0	0	36	1.58	14.4	0	0	0	0	0	0		0	+1	1
283	3	3	1	0	1	3	2	58	5	2					2	1	2	1	1	1	0	1	0	0	0	1	1	1	365	2	1	0	0	0	0	0	17.2	5.4	18.3	0	0	0	0	0	0		0	+2	2
284	3	3	1	0	2	3	2	60	5	2	5				6	2	2	1	2	1	0	1	0	0	0	1	0	0	30	1	2	0	0	0	0	0	40	1.64	15	0	0	0	0	0	0		0	NEGATIVE	0
285	3	3	1	0	1	3	1	36	3	2					4	2	2	3	3	1	0	1	0	0	1	0	0	0	90	2	1	0	0	0	0	0	64	1.7	22	1	1	1	0	0	0		0	NEGATIVE	0
286	5	6	1	0	2	6	2	45	4	2					6	2	3	1	2	1	1	1	0	1	0	1	1	0	14	1	1	0	0	0	0	0	46	1.6	18	0	0	0	0	0	0		0	+2	2
287	1	1	1	1	2	1	1	22	1	1					5	2	4	1	2	1	1	1	0	0	0	1	1	1	180	2	2	0	0	0	0	0	48	1.81	14.7	0	0	0	1	0	0		0	SCANT	4
288	3	3	1	0	2	3	1	22	1	1					1	1	1	2	2	1	1	1	0	0	0	1	1	0	90	2	2	0	0	0	0	0	45	1.67	16	0	1	1	0	0	0		0	+3	3
289	3	3	1	0	1	3	1	40	3	2					3	1	3	2	3	1	0	0	1	0	1	0	1	1	90	2	2	0	0	0	0	1	50	1.67	18	0	1	2	0	0	0		0	SCANT	4
290	2	2	1	1	2	2	1	16	1	5					6	2	4	2	5	1	1	1	0	1	0	0	0	0	365	2	1	0	0	0	0	0	45	1.51	19.7	1	0	0	0	0	0		0	NEGATIVE	0
291	6	7	1	1	1	7	2	20	1	1					5	2	1	3	5	1	1	1	0	1	1	1	1	0	47	1	1	1	1	0	0	0	44	1.54	18.5	1	0	0	0	0	0		0	+3	3
292	6	7	1	1	1	7	1	24	1	1					1	1	1	2	2	1	1	1	0	1	0	1	1	0	90	2	1	0	0	0	0	0	60	1.78	18.9	1	1	2	0	0	0		0	+1	1
293	2	2	1	1	2	2	2	55	5	2					9	2	4	1	6	1	0	1	0	0	0	0	1	0	720	2	1	0	0	0	0	0	40	1.6	15.6	0	0	0	0	0	0		0	+3	3
294	2	2	1	1	2	2	1	30	2	2					6	2	4	2	3	1	0	0	0	0	0	1	0	0	120	2	2	0	0	0	0	0	53	1.5	23.6	1	1	4	0	0	1	14	1	NEGATIVE	0
295	2	2	1	1	1	2	1	35	3	1					1	1	4	2	6	1	0	0	0	0	0	0	0	0			2	0	0	0	0	1	46	1.6	18	0	1	4	0	1	1	30	1	+3	3
296	2	2	1	1	1	3	2	35	3	4					3	1	4	1	6	1	1	1	0	1	1	1	1	0			1	0	0	0	0	1	44	1.57	17.8	0	0	0	0	0	0		0	+3	3
297	2	2	1	1	2	1	1	16	1	5					3	1	4	2	5	1	1	1	0	1	1	1	1	0			1	0	0	0	0	0	41	1.65	15	0	0	0	0	0	0		0	NEGATIVE	0
298	2	2	1	1	1	6	1	22	1	1					5	2	4	2	6	0	1	1	0	0	0	1	1	0	14	1	2	0	1	0	0	0	45	1.51	19.7	1	0	0	0	0	0		0	+1	1
299	2	2	1	1	2	3	2	27	2	4					3	1	1	2	1	1	1	1	0	1	1	1	0	1			2	0	0	0	0	1	45	1.57	18	0	0	0	0	0	0		0	NEGATIVE	0
300	3	3	1	1	1	3	1	41	3	1					1	1	1	2	6	1	1	1	0	1	0	1	0	1	30	1	2	0	0	0	0	1	39	1.58	15.6	0	1	3	1	0	1	2555	2	+2	2
[truncated: 13 more columns]
